# Supplementary material for: Insecticidal Activity of Lemongrass Essential Oil as an Eco-Friendly Agent against the Black Cutworm Agrotis ipsilon (Lepidoptera: Noctuidae)
Source: Insects. 2021 Aug 17;12(8):737. doi: 10.3390/insects12080737 (PMC8396863; doi:10.3390/insects12080737)
Supplement: Supplementary file 1 [file insects-12-00737-s001.zip]

Archive with 1 entries (1 files):
- insects-1317220-supplementary.pdf
